# Supplementary material for: Multitask Learning Radiomics on Longitudinal Imaging to Predict Survival Outcomes following Risk-Adaptive Chemoradiation for Non-Small Cell Lung Cancer
Source: Cancers (Basel). 2022 Feb 26;14(5):1228. doi: 10.3390/cancers14051228 (PMC8909466; doi:10.3390/cancers14051228)
Supplement: Supplementary file 1 [file cancers-14-01228-s001.zip]

Archive with 1 entries (1 files):
- cancers-1527098-supplementary.pdf
